# Supplementary material for: Colloid chemistry pitfall for flow cytometric enumeration of viruses in water
Source: Water Res X. 2019 Jan 23;2:100025. doi: 10.1016/j.wroa.2019.100025 (PMC6549941; doi:10.1016/j.wroa.2019.100025)
Supplement: Multimedia component 4 [file mmc4.zip]

Archive with 1 entries (1 files):
- wroa_100025_S3 T4 washed_10-5 triplicate_019_mmc4.fcs
